# Supplementary material for: An easy-to-use pipeline to analyze amplicon-based Next Generation Sequencing results of human mitochondrial DNA from degraded samples
Source: PLoS One. 2024 Nov 21;19(11):e0311115. doi: 10.1371/journal.pone.0311115 (PMC11581256; doi:10.1371/journal.pone.0311115)
Supplement: S1 File — Summary of deduplication analysis and Post-mortem Molecular Damage (PMD) analysis in genomic samples across different centuries (S1.1 File), mean depth coverage and percentage of damage for the ten analyzed amplicons (S1.2 File), and information about the outputs provided by the script (S1.3 File). (XLSX) [file pone.0311115.s001.xlsx]

## Sheet: S1.1 File
S1.1 File. Summary of Deduplication Analysis and Post-Mortem Molecular Damage (PMD) Analysis in Genomic Samples Across Different Centuries. The table presents information about the number of reads and duplication rates obtained for each sample with the two deduplication tools (fastp and MarkDuplicates). It also shows the percentage of reads with damage found by PMDtoolos with different thresholds…
ID	Chronology (centruries)	Chronological classification	DEDUPLICATION ANALYSIS				POST-MORTEM MOLECULAR DAMAGE ANALYSIS
			Number of reads mapped with Q ≥ 30		Duplication rate (%)		Percentage of reads with damage according to PMDtools (%)
			fastp	MarkDuplicates	fastp	MarkDuplicates	PMDS = -1	PMDS = 0	PMDS = 1	PMDS = 2	PMDS = 3
1	8th CE	Ancient	13499	60	14.484	99.677	99.8518	25.7797	23.6684	8.45989	4.62997
2	8th CE	Ancient	16780	81	26.8413	99.6789	95.9893	49.9464	40.6913	26.0906	16.5197
3	8th CE	Ancient	3783	38	1.39478	99.0474	99.3656	23.7113	20.8829	7.13719	3.93867
4	8th CE	Ancient	11157	49	5.9002	99.5954	99.4981	17.4151	16.2051	5.56601	2.96675
5	36th BCE	Ancient	17959	60	27.5936	99.7932	99.6269	58.8786	53.1878	5.79654	3.70288
6	1st BCE	Ancient	22291	84	18.8474	99.7176	99.4931	32.4032	28.7919	12.6957	6.81441
7	20th CE	Ancient	10367	76	29.3757	99.5281	93.1513	61.5704	47.7187	31.5327	19.0219
8	20th CE	Ancient	11693	64	38.4072	99.7373	98.683	31.1982	28.4786	11.3145	6.32002
9	20th CE	Ancient	9717	86	59.4932	99.6509	86.7346	12.3289	7.49202	3.36524	2.07883
10	20th CE	Ancient	30252	127	50.1798	99.8329	96.2878	33.3267	28.6427	15.0469	9.64564
11	20th CE	Ancient	26741	78	19.3978	99.7733	98.119	26.536	23.8996	10.2726	6.24135
12	20th CE	Ancient	2210	41	1.79318	98.8015	96.7421	36.5611	30.362	9.63801	4.43439
13	5-11th CE	Ancient	4971	55	20.3193	99.4197	98.8533	23.8986	21.203	7.74492	4.12392
14	21st CE	Present-day	5812	72	27.6254	99.1518	82.3469	8.87818	4.07777	1.10117	0.481762
15	21st CE	Present-day	32942	192	44.0958	99.6882	85.4684	7.06089	1.95799	0.431061	0.212495
16	21st CE	Present-day	24124	167	61.6329	99.7345	84.2356	10.7776	3.63953	1.64152	1.28917
17	21st CE	Present-day	25118	155	43.4072	99.6609	82.3354	4.11657	1.53277	0.326459	0.139342
18	21st CE	Present-day	13812	157	58.8547	99.5467	83.2247	12.2502	3.38112	1.28873	0.818129
19	21st CE	Present-day	18480	157	57.5601	99.6574	75.1353	5.8171	2.09416	0.600649	0.319264
20	21st CE	Present-day	22824	156	67.6616	99.7739	76.31	5.31458	1.87522	0.48633	0.205924
21	21st CE	Present-day	11199	124	65.3688	99.5993	84.07	11.0367	2.23234	0.544691	0.258952
22	21st CE	Present-day	13354	126	59.859	99.6307	75.6927	7.38356	3.41471	0.703909	0.269582
23	21st CE	Present-day	13938	115	36.8919	99.5114	81.5325	3.83125	1.45645	0.315684	0.150667
24	21st CE	Present-day	8284	149	57.1185	99.3076	78.0903	15.2704	3.81458	1.36408	0.977789
25	21st CE	Present-day	11959	157	46.7939	99.345	84.3549	11.021	2.87649	1.13722	0.769295
26	21st CE	Present-day	3505	74	60.3892	99.1724	79.4864	14.0656	3.59486	0.970043	0.199715
27	21st CE	Present-day	2625	85	57.5814	98.6658	78.6286	14.7048	2.85714	1.37143	0.228571
28	20th CE	Ancient	17153	121	38.6984	99.6941	93.7853	51.3846	42.5815	23.0339	15.9564
29	20th CE	Ancient	10174	72	9.06337	99.4012	99.3906	30.7745	28.7399	9.77	4.98329
30	20th CE	Ancient	44238	114	9.57853	99.7836	98.7364	20.4259	18.0207	6.72499	3.74565
31	20th CE	Ancient	19050	125	41.4388	99.6645	95.6693	33.79	23.2021	13.3963	6.75066
32	20th CE	Ancient	25127	124	37.4009	99.7393	94.9696	34.7395	27.9938	15.8992	9.76241
33	20th CE	Ancient	31616	111	15.0564	99.7163	96.2045	23.8708	20.0025	9.1441	5.38019
34	20th CE	Ancient	26499	135	34.9047	99.7437	94.9658	30.1408	24.7745	12.491	7.67954
35	20th CE	Ancient	28077	158	32.4516	99.6667	95.84	22.7624	18.1928	7.84984	4.21697
36	20th CE	Ancient	27696	133	31.554	99.7039	98.9674	21.8299	18.5911	7.77369	4.22083
37	20th CE	Ancient	3715	58	13.9118	99.0912	74.4549	8.53297	2.50336	0.64603	0.376851
38	20th CE	Ancient	23554	95	11.6039	99.6831	94.3492	14.4477	10.3422	3.10775	1.50293
39	20th CE	Ancient	15338	66	25.1212	99.791	98.5657	14.0892	11.3053	3.70322	1.70818
40	20th CE	Ancient	13860	72	11.8243	99.7072	91.9192	18.961	13.1025	4.33622	1.65945
41	20th CE	Ancient	17108	103	23.1674	99.6602	90.7879	19.5523	13.0115	3.94552	1.78279
42	20th CE	Ancient	23393	89	15.1299	99.7092	93.8871	17.3684	12.5807	4.60822	2.19724
43	20th CE	Ancient	14192	80	17.7702	99.6854	92.9397	14.5082	10.7032	3.76973	1.89543
44	20th CE	Ancient	20652	73	2.56316	99.6709	99.8693	26.0314	24.3124	8.86597	4.90509
45	20th CE	Ancient	4286	43	7.40189	99.3851	99.51	29.258	26.3182	10.8493	6.43957
46	20th CE	Ancient	30898	186	30.7463	99.6245	99.6084	21.9335	19.6097	7.8484	4.43394
47	20th CE	Ancient	32058	225	22.8058	99.5016	98.8989	34.1194	30.2701	13.5754	8.37233
48	20th CE	Ancient	11814	61	2.06559	99.5192	99.4752	27.0188	24.6741	10.6061	5.91671
49	20th CE	Ancient	32301	172	36.6162	99.6971	90.5669	41.0761	32.5532	20.3461	12.7798
50	20th CE	Ancient	5764	56	21.3348	99.5293	87.0749	16.898	10.4615	3.45246	2.11659
51	20th CE	Ancient	18509	113	26.5145	99.6094	97.8065	47.7551	42.7846	13.1396	8.83894
52	20th CE	Ancient	18722	109	18.666	99.6123	99.5033	46.8914	43.553	15.0518	9.4648
53	20th CE	Ancient	29436	112	9.6317	99.6754	98.2504	33.7682	30.3336	12.4202	7.55877
54	20th CE	Ancient	7790	61	11.6371	99.5158	88.9987	24.9294	20.7317	7.92041	4.55712
55	20th CE	Ancient	10957	91	13.4064	99.4155	98.485	49.2653	45.0671	20.8177	13.9089
56	20th CE	Ancient	11850	87	11.7096	99.5259	96.4641	41.654	35.8143	19.4684	12.7511
57	20th CE	Ancient	17377	104	25.7016	99.6249	90.7982	31.2482	21.7874	6.62945	3.17661
58	20th CE	Ancient	5794	70	3.49358	99.1455	92.6303	24.7152	21.4014	6.92095	3.77977
59	20th CE	Ancient	6539	55	3.30594	99.4011	92.2465	22.4193	17.8621	7.89111	3.96085
60	20th CE	Ancient	26550	77	8.96867	99.7411	98.0942	8.75706	7.51789	2.00753	1.05838
61	20th CE	Ancient	12221	82	12.6903	99.586	90.8109	19.2537	14.7697	5.85877	3.37943
62	20th CE	Ancient	7981	54	7.40991	99.5029	99.0603	38.4413	35.572	16.2887	10.0238
63	20th CE	Ancient	8412	72	8.41627	99.3495	99.5839	39.6814	36.6976	15.6562	9.55777
64	20th CE	Ancient	23585	139	32.8059	99.6575	98.1598	43.3793	37.8376	23.0401	15.5141
65	20th CE	Ancient	18359	108	29.9814	99.6774	90.5496	22.2016	16.7384	7.51675	4.49371
66	20th CE	Ancient	33709	102	16.4418	99.7578	95.0547	11.8218	8.34199	2.75891	1.33792
67	20th CE	Ancient	8721	58	32.4572	99.7615	94.8515	13.4274	9.75806	3.27944	1.70852
68	20th CE	Ancient	8189	71	28.1773	99.4561	86.6162	14.0554	9.6593	4.12749	2.45451
69	20th CE	Ancient	3609	48	19.6862	99.4006	93.4608	21.862	16.8745	6.87171	3.76836
70	20th CE	Ancient	18414	107	36.2378	99.6897	95.0961	35.9835	29.445	16.6015	9.85663
71	20th CE	Ancient	20287	193	42.3089	99.506	95.5341	34.9633	28.4912	15.5518	9.47405
72	20th CE	Ancient	20684	102	20.2739	99.6326	91.3508	29.9555	23.3079	13.3291	8.3011
73	20th CE	Ancient	19995	139	41.0838	99.6594	92.123	37.1743	29.4774	17.9045	11.4679
74	20th CE	Ancient	13221	99	28.589	99.6127	94.8113	40.8517	33.1064	19.2951	12.2457
75	20th CE	Ancient	9798	68	8.26346	99.6704	98.6834	40.1511	35.9359	12.1657	7.75669
76	20th CE	Ancient	7241	59	10.2384	99.343	95.8707	34.0837	29.6092	15.2879	9.88814
77	20th CE	Ancient	9585	74	32.3814	99.5995	91.1841	35.1487	27.3031	16.8075	9.88002
78	20th CE	Ancient	9855	72	40.3618	99.6488	94.6728	33.9117	27.3262	15.0989	9.62963
79	21st CE	Present-day	17811	136	45.6306	99.5897	80.6019	6.58582	1.92578	0.538993	0.190893
80	20th CE	Ancient	37623	109	22.9013	99.7926	94.2801	26.1409	22.0876	9.39053	5.15908
81	20th CE	Ancient	15286	84	61.0965	99.8669	92.5291	32.8667	21.9024	14.9549	8.20358
82	20th CE	Ancient	27038	153	30.4427	99.6373	91.9558	35.4908	29.0998	17.6529	11.6318
83	20th CE	Ancient	32629	158	32.8547	99.6988	94.4099	49.3733	41.1413	20.6074	13.8221
84	20th CE	Ancient	35136	125	24.7898	99.7455	90.1326	14.5719	10.9546	5.0518	2.89162
85	20th CE	Ancient	33320	121	32.6896	99.7964	95.9664	27.1549	22.1339	10.4172	5.63325
86	20th CE	Ancient	25228	129	29.7695	99.6675	93.4121	37.3791	30.26	17.0882	10.5042
87	20th CE	Ancient	25621	100	18.2071	99.7058	92.6428	28.1566	22.0561	11.4984	6.99817
88	20th CE	Ancient	29663	165	45.2207	99.7303	92.0608	27.1786	21.5184	11.4385	6.89074
89	20th CE	Ancient	44780	195	37.9773	99.7605	90.0022	39.2363	31.4046	19.6315	12.4319
90	20th CE	Ancient	36692	138	32.8892	99.7796	92.7477	34.4108	28.3713	15.9136	10.1303
91	20th CE	Ancient	47226	168	13.7518	99.7236	95.3712	42.8302	38.0511	11.5593	6.70182
92	20th CE	Ancient	43830	217	33.4988	99.7166	93.4702	49.7422	41.6701	20.1483	13.1394
93	20th CE	Ancient	32630	123	28.5031	99.7865	93.9504	38.5228	31.2044	17.6371	11.0696
94	20th CE	Ancient	43114	141	10.8575	99.7284	98.2743	55.9099	52.4377	8.3198	5.13522
95	20th CE	Ancient	30659	150	34.6016	99.7487	96.1675	40.8363	32.0297	18.0893	11.1321
96	20th CE	Ancient	27482	162	33.0877	99.6622	90.2736	24.7762	19.8021	9.93741	5.95299
97	20th CE	Ancient	34146	152	31.5189	99.7109	92.7195	37.612	30.1412	17.4691	10.7743
98	20th CE	Ancient	20947	86	15.0756	99.6729	98.458	41.648	36.4778	11.7964	7.50943
99	20th CE	Ancient	16164	105	33.1898	99.623	97.9275	52.221	39.588	14.1054	7.8879
100	20th CE	Ancient	32524	207	33.047	99.6051	88.9067	27.5704	21.0337	11.327	6.60128
101	20th CE	Ancient	37260	149	30.7109	99.7539	94.796	34.7558	29.1278	15.4965	9.635
102	20th CE	Ancient	20808	103	20.4604	99.6176	96.6359	26.5667	19.9058	10.2413	6.2476
103	20th CE	Ancient	25272	218	36.4522	99.4975	91.8487	37.3694	29.1469	17.0663	10.3079
104	20th CE	Ancient	38074	167	34.6651	99.7479	94.009	47.0584	38.9925	18.3774	12.0975
105	20th CE	Ancient	22254	118	37.5305	99.7005	92.5901	37.1214	31.4955	9.66118	5.89557
106	20th CE	Ancient	5409	75	37.9505	99.3102	90.9225	34.572	25.8643	15.012	8.83712
107	20th CE	Ancient	15000	115	39.1425	99.6209	93.24	47.1933	38.7933	21.6267	14.2267
108	20th CE	Ancient	13325	100	35.884	99.626	87.9099	20.5854	14.7317	7.69231	4.39024
109	20th CE	Ancient	13164	85	22.2699	99.5418	89.2434	19.0672	14.2358	6.78365	3.78304
110	20th CE	Ancient	7536	72	23.916	99.5568	98.3413	21.9745	17.3169	7.19214	3.99416
111	20th CE	Ancient	15341	94	33.5401	99.6473	94.1399	34.2546	28.0229	15.8008	9.62128
112	20th CE	Ancient	14677	110	31.3034	99.5842	94.9581	37.092	30.9123	19.057	12.3186
113	20th CE	Ancient	8297	75	39.3156	99.6103	92.0212	30.3845	18.7658	11.1366	6.31554
114	20th CE	Ancient	13456	98	41.5543	99.6472	95.816	44.5229	31.6959	20.7937	11.7791
115	20th CE	Ancient	19774	107	39.0348	99.7186	91.504	37.9792	30.2721	16.7341	9.16355
116	20th CE	Ancient	18245	89	20.0524	99.631	94.5245	28.9888	22.7953	12.2335	7.7117
117	20th CE	Ancient	10749	101	41.0532	99.5452	88.2501	24.9139	19.0995	11.1545	6.95879
118	20th CE	Ancient	9614	78	44.3426	99.6232	93.1766	39.6401	25.1508	16.0495	7.72831
119	20th CE	Ancient	16782	99	25.5726	99.5893	90.7937	20.7008	15.2306	7.87153	4.65975
120	20th CE	Ancient	13905	122	44.9502	99.5888	87.6016	28.069	20.8558	12.0316	7.3283
121	20th CE	Ancient	11515	91	33.0783	99.565	87.6769	30.9944	23.6387	13.6691	8.27616
122	20th CE	Ancient	12218	107	33.9851	99.4835	89.7283	43.4441	33.2706	21.6811	13.5538
123	20th CE	Ancient	11283	86	40.1823	99.6255	94.4252	24.3286	17.5663	8.42861	4.90118
124	20th CE	Ancient	12310	95	22.9818	99.4603	93.5337	29.87	23.6718	12.9569	7.9935
125	20th CE	Ancient	9625	87	27.9123	99.524	97.4649	50.1195	37.174	26.2649	16.1766
126	20th CE	Ancient	13935	92	24.2374	99.5419	90.8217	26.6236	21.3132	11.2307	6.7456
127	20th CE	Ancient	10437	80	36.2304	99.602	91.4726	33.9561	26.1378	15.2726	9.30344
128	20th CE	Ancient	9785	72	21.2206	99.4802	95.7486	42.8206	36.1165	14.8186	9.54522
129	20th CE	Ancient	9232	62	15.9087	99.4763	92.8943	38.9623	32.1382	18.1434	11.601
130	20th CE	Ancient	7780	75	46.0282	99.5708	86.9923	28.1748	19.1774	11.144	7.08226
131	20th CE	Ancient	12582	109	38.6814	99.5693	92.5052	37.0768	29.6296	17.2628	11.1826
132	20th CE	Ancient	14556	98	42.9259	99.7165	97.3894	25.1786	20.6169	12.1393	8.77301
133	20th CE	Ancient	30633	105	12.3449	99.7207	96.7192	23.429	19.8675	8.357	4.58656
134	20th CE	Ancient	19929	106	42.6039	99.7473	96.1313	31.7076	20.3272	10.9589	4.78699
135	20th CE	Ancient	27995	112	9.92992	99.6686	97.4031	22.4826	19.2892	7.22986	3.94713
136	20th CE	Ancient	15910	96	31.2713	99.6963	98.4098	31.8793	27.1025	12.3821	7.08988
137	20th CE	Ancient	14996	97	20.4241	99.632	98.733	29.6879	25.6135	11.3964	7.0152
138	20th CE	Ancient	19291	115	32.4393	99.6859	99.2069	38.1836	32.5022	17.4848	10.5593
139	20th CE	Ancient	28480	99	10.9455	99.7091	98.0302	18.1742	15.2739	5.85674	3.34621
140	20th CE	Ancient	18040	104	37.3928	99.7062	98.4091	40.7594	33.1264	20.3548	12.6497
141	20th CE	Ancient	20689	139	34.3039	99.6612	96.2009	38.9579	33.5879	12.6251	8.12509
142	20th CE	Ancient	19578	109	31.393	99.6935	94.2129	28.9253	23.2966	12.0595	7.72295
143	20th CE	Ancient	23292	109	18.5245	99.6912	98.3084	28.7695	25.8587	10.4027	5.96342
144	20th CE	Ancient	9960	93	24.0038	99.5884	96.747	41.4257	34.9699	15.2912	9.82932
145	20th CE	Ancient	15749	107	36.4455	99.6605	94.2917	44.4092	35.3356	21.049	13.0484
146	20th CE	Ancient	14987	115	30.2273	99.5866	96.11	51.1977	43.511	23.7739	15.6135
147	20th CE	Ancient	20423	97	10.4629	99.6159	97.1356	51.7652	46.4085	7.36425	4.51452
148	20th CE	Ancient	14018	105	38.7984	99.677	97.5959	26.6086	22.1572	10.1156	6.13497
149	20th CE	Ancient	27694	101	7.15348	99.6795	99.2309	67.455	62.9198	10.3416	7.3265
150	20th CE	Ancient	15497	90	24.2825	99.6687	98.9675	33.4645	28.7088	14.3383	8.692
151	20th CE	Ancient	16410	97	23.3398	99.6841	99.3845	25.0396	22.1572	9.48812	5.22852
152	20th CE	Ancient	19736	85	8.28299	99.6273	97.8567	24.5592	21.362	9.05959	5.19862
153	20th CE	Ancient	9591	74	53.5876	99.6795	87.7177	15.233	8.01793	3.61798	2.18955
154	20th CE	Ancient	9281	79	54.3235	99.6527	89.6455	42.5277	34.6514	19.0928	12.9835
155	20th CE	Ancient	14519	118	37.0143	99.5634	95.8744	48.8601	40.4022	14.8082	9.38081
156	20th CE	Ancient	10941	86	21.5407	99.6539	97.0204	57.088	47.7836	9.81629	6.38881
157	20th CE	Ancient	5895	51	8.47375	99.5537	98.1849	16.8448	13.6556	4.52926	1.96777
158	11-14th CE	Ancient	24135	114	37.4647	99.7982	96.8925	30.7189	22.5565	10.8763	5.93744
159	11-14th CE	Ancient	33559	153	36.6716	99.7803	99.3057	31.8722	27.3816	12.8669	7.75053
160	11-14th CE	Ancient	40025	209	51.5442	99.7816	99.5503	21.3067	18.3186	7.3579	4.26234
161	11-14th CE	Ancient	40360	207	45.2786	99.7594	99.5317	21.4197	18.724	7.32904	4.14767
162	20th CE	Ancient	3679	45	14.1745	99.2001	97.1188	42.4028	38.679	3.80538	2.52786
163	20th CE	Ancient	1950	28	0.48072	98.6295	94.4103	9.17949	6.61538	1.07692	0.564103

## Sheet: S1.2 File
S1.2 File. Mean depth coverage and percentage of damage for the ten analyzed amplicons.
ID	Amplicon 1 (16013-16126 bp)		Amplicon 2 (16116-16225 bp)		Amplicon 3 (16223-16408 bp)		Amplicon 4 (16387-16486 bp)		Amplicon 5 (16474-30)		Amplicon 6 (16555-152 bp)		Amplicon 7 (136-257 bp)		Amplicon 8 (246-364 bp)		Amplicon 9 (342-436 bp)		Amplicon 10 (429-592 bp)
	Mean Depth Coverage	Percentage of damage (%)	Mean Depth Coverage	Percentage of damage (%)	Mean Depth Coverage	Percentage of damage (%)	Mean Depth Coverage	Percentage of damage (%)	Mean Depth Coverage	Percentage of damage (%)	Mean Depth Coverage	Percentage of damage (%)	Mean Depth Coverage	Percentage of damage (%)	Mean Depth Coverage	Percentage of damage (%)	Mean Depth Coverage	Percentage of damage (%)	Mean Depth Coverage	Percentage of damage (%)
1	36.87	66.19	36.34	58.92	228.1	28.74	472.22	20.12	717.61	23.61	608.13	25.64	202.44	14.78	31.32	62.62	86.11	66.21	119.79	70.58
2	553.05	47.57	349.05	49.69	240.24	35.17	573.51	31.87	971.89	37.93	1049.39	40.35	1195.42	38.68	1225.17	51.51	1974.36	52.18	2147.46	52.49
3	32.22	19.67	35.56	32.07	75.48	23.49	141.63	21.53	218.32	20.03	171.02	20	78.87	16.27	31.78	35.44	49.94	40.49	48.89	44.15
4	28	87.5	32.92	85.43	160.18	20.65	375.15	14.61	564.51	15.79	424.27	16.23	202.1	10.44	77.34	34.52	113.74	36.3	130.47	39.25
5	48.82	35.48	45.34	44.02	314.22	86.68	732.54	57.81	1010.46	18.87	603.7	47.59	171.42	96.81	35.97	60.95	121.78	44.05	166.29	43.11
6	409.76	48.06	281.17	49.66	377.52	29.83	802.15	23.72	953.53	29.2	1012.46	28.87	881.38	23.97	712.32	55.61	633	56.93	560.29	53.12
7	550.72	50.68	837.48	60.18	692.29	53.69	1054.59	49.86	1229.36	40.06	1329.13	50.35	1379.77	52	1109.07	59.11	577.01	40.72	258.23	39.41
8	58.78	50.45	57.44	52.09	179.37	32.25	500.9	23.96	687.89	27.16	459.76	33.46	173.94	23.92	83.19	69.34	169.92	48	229.54	44.84
9	191.7	12.26	234.75	11.89	186.91	10.41	511.66	5.74	632.85	5.67	474.59	9.91	551.47	8.15	400.41	12.25	754.37	9.09	710.5	9.73
10	395.83	55.75	460.64	54.27	560.94	33.78	1408.23	21.25	1816.38	23.68	1297.71	32.84	983.02	30.06	643.9	50.98	1508.44	44.76	1735.53	44.73
11	207.28	47.05	198.54	46.75	429.69	23.35	895.56	19.55	1319.12	25.04	1120.04	25.56	605.59	19.05	286.58	51.76	684.01	42.31	804.85	41.47
12	24.25	30.43	43.43	32.14	60.05	23.08	113.57	19.59	147.95	18.81	133.56	43.03	61.72	87.53	49.73	57.14	59.81	9.21	69.54	8.69
13	33.41	25.39	28.68	25.58	80.46	25.8	222.92	17.81	309.55	19.19	191.07	25	108.91	17.8	78.08	39.69	67.93	37.29	61.97	38.79
14	125.33	7.85	206.62	3.94	248.97	4.51	443.54	3.88	559.81	4.17	474.66	4.85	356.16	4.42	226.69	6.32	309.43	3.22	303.16	1.93
15	422.74	3.05	932.63	6.64	1053.41	2.65	2115.89	2.32	2384.06	1.52	1736.4	1.92	1837.42	2.05	1238.75	3.56	1515.4	1.93	1706.15	1.31
16	613.6	1.79	1168.9	6.48	1033.71	11.74	1831.31	5.98	1989.5	3.97	1348.14	2.54	1782.21	2.31	1417.64	2.99	1322.35	2.26	1258.29	1.47
17	290.22	2.81	769.08	1.56	1028.91	1.38	1722.1	1.58	1872.73	1.71	1368.02	1.84	1363.33	1.62	956.52	3.21	1056.73	1.67	1200.04	1.05
18	245.62	2.18	550.79	7.68	667.48	7.31	1171.06	4.57	1290.99	2.03	1087.34	3	1029.74	2.64	782.87	3.65	981.73	1.94	786.63	1.44
19	291.37	3.58	726.57	2.74	892.02	2.33	1513.16	1.88	1701.87	1.91	1486.82	2.84	1378.07	2.67	1028.55	3.42	1457.16	1.65	1278.82	0.86
20	365.37	4.58	835.56	2.28	822.46	2.15	1890.14	1.51	2119.77	1.65	1586.28	3.26	1489.54	2.71	1114.05	3.28	1794.99	1.36	1647.68	0.8
21	203.94	1.68	441.93	6.7	516.26	4.04	892.36	2.47	922.09	1.54	727.19	2.67	686.41	1.96	522.28	2.89	791.93	1.25	714.1	1.3
22	217.23	37.83	553.41	12.13	664.17	7.62	1156.38	2.44	1261.04	2.01	1059.15	3.19	925.09	2.56	685.22	2.55	963.7	1.32	878.81	1.36
23	238.09	5.49	426.5	2.62	413.65	1.3	694.38	0.86	664.12	1.26	590.16	1.69	652.39	2.01	448.99	4.08	1170.38	1.82	1354.22	1.06
24	163.37	2.48	397.19	7.3	399.42	8.34	754.44	5.52	888.93	1.67	869.61	2.55	792.74	3.47	681.27	4.6	670.98	3.03	546	0.99
25	182.81	2.18	419.77	7.48	553.56	5.93	884.9	4.37	1058.33	1.66	1030.34	2.04	892.42	1.96	726.34	3.29	687.32	1.85	542.16	0.79
26	55.02	33.33	154.23	16.08	195.57	11.25	324.14	4.04	386.5	1.51	345.28	1.79	304.53	1.06	218.71	1.26	246.09	0.64	204.77	0.54
27	49.55	0	122.82	0.3	141.24	0.67	239.14	0.84	278.17	3.89	247.21	5.82	219.43	6.57	173.2	3.18	209.11	1.73	184.8	1.49
28	106.5	97.22	375.17	98.15	649.73	84.97	1327.92	47.44	1499.77	30.28	901.81	41.63	882.65	35.99	727.36	44	1029.12	36.38	1384.42	35.64
29	18.89	57.89	28.58	53.94	190.84	31.64	395.91	26.23	513.68	29.05	348.57	31.89	121.36	20.67	34.6	49.53	71.87	47.97	89.18	41.37
30	299.91	24.69	318.99	50.48	795.5	18.57	1620.85	15.51	2160.89	19.69	1852.12	19.55	1070.18	12.95	636.51	35.64	829.99	30.98	758.01	30.52
31	284.15	40.18	420.25	32.46	510.55	21.86	1171.3	15.05	1383.03	15.88	1007.49	27.46	707.77	34.38	496.55	67.47	1221.65	41.23	1456.69	33.56
32	435.36	48.79	555.14	47.49	628.55	32.43	1475.34	21.86	1710.55	23.71	1231.45	33.74	1023.32	29.42	880.93	38.81	1592.53	37.65	1642.32	39.15
33	336.97	45.34	415.26	41.4	671.22	20.52	1416.42	16.92	1800.2	19.85	1457.33	21.52	1043.95	18.29	773.37	34.76	1233.78	29.91	1176.83	28.02
34	336.05	42.34	439.82	39.77	589.16	30.48	1457.82	20.13	1730.39	21.06	1170.07	29.91	1047.44	25.77	1005.05	35.8	1445.28	31.32	1281.94	31.09
35	205.54	20.83	292.76	23.05	431.3	22.59	1359.77	15.02	1840.5	16.29	1196.63	21.04	1066.22	15.95	777.54	23.67	1181.68	25.44	1007	29.5
36	265.41	28.09	201.22	38.52	362.56	24.22	1168.2	14.69	1634.34	16.05	1080.43	20.63	758.84	14.96	433.35	32.4	581.31	41.62	503.46	51.04
37	58.78	8.18	175.4	7.14	203.64	4.32	308.85	2.98	367.77	1.21	341.74	2.02	299.01	2.74	202.72	4.36	300.15	2.08	278.98	1.02
38	289.5	27.81	343.1	29.2	507.33	10.74	943.65	8.35	1324.08	8.31	1164.41	11.84	964.16	13.29	659.92	31.55	1016.28	10.76	847.11	9.84
39	146.48	41	123.13	43.6	220.4	15.86	625.68	8.42	865.13	8.27	595.07	12.57	435.56	12.09	340.68	32.11	370.09	19.96	281.18	20.25
40	242.04	35.88	300.27	32.97	342.45	18.56	661.3	11.33	914.1	8.59	792.38	14.22	707.51	15.64	592.06	27.27	829.02	10.42	696.3	10.76
41	280.71	34.07	389.35	34.29	451.24	19.84	889.08	11.76	1222.65	8.95	1040.8	14.32	967.1	15.32	717.16	29.79	1061.34	10.31	888.1	8.72
42	351.32	36.5	398.99	36.57	498.72	14.08	921.61	9.78	1308.12	10.01	1164.06	13.57	1054.8	14.84	777.27	31.61	1264.78	13.71	1102.59	12.63
43	204.93	11.53	221.67	11.3	269.23	14.94	576.74	10.04	929.21	9.46	800.38	11.02	744.78	9.62	555.85	16.1	685.72	12.97	528.56	11.27
44	56.36	69.15	51.9	66.66	374.33	25.95	1034.29	20.52	1039.99	27.16	808.06	26.56	343.93	15.74	137.1	47.48	121.29	47.28	119.81	43.75
45	26.86	36	23.29	52.17	62.26	31.5	173.14	23.1	253.47	23.16	168.19	28.06	76.65	23.48	47.76	56.81	33.35	64.15	38.51	62.5
46	141.69	34.07	108.35	39.64	358.09	26.5	1268.48	16.91	1705.35	17.21	990.23	21.82	617.72	17.01	321.04	36.9	352.04	37.8	290.17	38.33
47	243.82	40.16	199.84	36.85	430.09	35.89	1318.93	25.63	1766.53	28.32	1189.51	34.74	840.94	27.18	661.16	41.24	716.75	39.46	584.59	43.68
48	60.82	49.56	58.91	50.54	205.43	24.11	407.56	20.8	577.73	24.94	450.55	26.06	232.05	21	161.53	50	221.78	48.05	230.34	48.88
49	725.12	51.45	1022.7	49.37	1045.34	38.6	2060.02	27.53	2392.35	28.69	1633.32	38.1	1853.57	34.98	1427.87	42.68	2362.86	36.13	3230.91	35.7
50	120.85	11.78	178.53	9.81	183.56	13.41	298.35	10	347.66	7.99	320.68	11.06	258.38	11.59	183.75	19.41	383.39	11.54	474.27	9.55
51	233.68	60.95	293.51	78.44	432.31	92.38	1022.71	52.79	1251.31	26.06	810.71	31.3	405.95	22.59	166.78	43.12	437.21	39.34	599.16	35.6
52	53.11	40	69.42	64.86	213.93	34.86	956.06	29.85	1569.89	37.17	1076.6	59.9	244.58	94.77	114.34	69.13	116.08	37.33	152.22	33.79
53	310.89	54.85	321.48	50.68	561.35	28.79	1360.15	25.99	2194.52	32.83	1657.05	35.2	564.29	22.54	285.44	43.78	513.03	42.64	652.86	43.96
54	150.7	22.1	175.71	21.34	186.69	28.98	382.92	22.75	485.4	19.36	426.88	22.36	325.89	18.6	238.53	26.94	450.12	13.87	541.86	12.48
55	202.66	57.03	178.08	61.72	179.26	19.56	500.24	19.06	745.21	35.24	569.56	67.02	259.6	98.43	171.13	73.83	316.25	51.88	397.94	51.61
56	187.64	67.29	191.84	59.46	213.31	38.14	547.92	27.91	746.09	30.85	571.26	38.53	425.55	33.73	376.84	49.72	776.81	50.46	895.81	52.05
57	438.44	27.5	614.68	19.3	588.81	15.27	1027.95	12.46	1334.14	10.74	1300.55	18.88	1321.82	38.65	981.32	73.75	719.04	63.59	364.63	14.04
58	85.89	30.9	118.42	21.4	149.18	28.33	305.6	24.2	418.5	22.11	357.82	21.04	209.41	10.63	141.99	11.08	162.75	16.54	160.41	19.93
59	99.07	23.52	136.57	20.27	153.08	20.89	287.39	18.77	366.14	20.19	312.06	16.82	211.46	11.05	95.14	19.72	328.57	22.27	401.34	21.16
60	81.24	20.25	117.26	16.51	532.84	8.19	1014.57	7.16	1232.25	8.05	899.66	7.72	316.1	3.74	57.81	10.62	293.12	13.04	368.68	13.64
61	212.94	11.27	297.9	9.93	352.36	19.48	700.66	16.83	905	16.32	628.46	16.81	447.66	8.17	263.67	6.16	579.55	7.72	527.64	10.41
62	74.35	68.08	76.88	75.45	156.38	40.78	352.65	31.5	454.31	34.95	356.33	38.94	192.84	27.69	119.17	65.81	147.11	57.56	168.48	58.56
63	64.59	76.85	65.35	70.89	162.06	39.47	373.1	31.76	461.8	36.22	340.37	40.48	168.56	28.41	96.12	58.26	124.3	62.76	129.95	66.23
64	340.12	65.06	415.58	82	555.38	49.56	1495.06	29.87	1831.94	31.43	1185.18	45.87	786.58	40.68	497.85	57.29	1130.48	56.4	1187.04	58.11
65	309.79	22.01	433.39	22.78	492.22	21.87	1114.22	16.53	1454.02	16.64	947.36	19.48	654.23	11.6	320.36	14.3	991.3	16.27	1008.47	17.81
66	404.46	18.18	452.71	17.93	681.01	9.68	1442.51	7.58	1986.37	8.2	1459.49	7.92	983.52	5.15	516.01	12.27	1214.13	15.04	1100.69	16.76
67	125.59	18.56	141.31	13.81	138.5	11.84	361.01	7.46	509.67	8.65	588.4	10.04	499.46	8.1	362.79	17.65	238.56	21.39	278.51	22.92
68	75.54	24.02	149.64	16.16	247.45	10.47	437.72	9.1	585.32	9.95	542.48	10.42	453.97	7.78	270.18	13.87	458.45	10.59	447.87	10.97
69	49.09	24.73	70.68	18.94	89.42	19.93	196.54	13.7	238.62	15.56	187.13	19.79	142.13	14.36	115.59	22.55	145.96	21.4	161.85	21.35
70	240.9	40.09	170.21	50.18	283.97	34.05	895.1	23.8	1295.59	25.76	982.95	35.41	842.62	32.04	708.02	41.3	1312.25	37.19	1351.78	37.47
71	344.51	54.74	455.46	50	506.57	35.96	1218.07	20.44	1414.72	22.45	973.09	36.27	1216.31	33.04	1107.75	38.93	1501.78	37.16	1116.4	39.46
72	418.67	35.64	563.42	37.18	621.08	23.11	1067.29	19.91	1249.95	22.46	1124.02	23.55	717.62	20.15	289.72	45.24	1390.82	35.38	1783.77	34.4
73	351.99	46.97	527.3	46.07	585.58	35.89	1335.89	23.7	1555.51	24.49	1151.06	37.68	1012.97	35.23	833.04	39.76	1553.23	34.69	1625.41	34.29
74	203.81	68.42	328.16	61.26	409.05	37.88	848.9	27.22	978.91	29.34	736.84	38.33	561.47	34.92	395.45	46.23	847.88	41.86	970.26	41.63
75	56.71	62.03	72.51	50	186.13	34.56	524.94	23.17	613.48	22.15	323.79	60.28	173.43	91.45	127.74	51.91	175.98	35.33	171.73	33.43
76	87.99	52.38	140.88	75.74	198.96	31.8	378.88	26.72	442.19	27.67	365.93	31.12	228.4	27.5	151.55	54.26	374.18	38.78	459.97	38.05
77	234.29	36.77	137.35	51.41	222.47	30.49	494.5	23.55	870.65	24.63	677.89	31.43	604.69	27.5	466.16	34.37	861.96	32.01	901.81	33.06
78	234.06	38.44	256.45	43.31	221.56	34.26	544.92	20.6	622.54	21.18	428.77	33.88	273.65	31.68	125.45	59.58	520.96	40.9	740.86	39.89
79	231.22	7.76	584.1	3.22	602.28	1.73	1279.14	2	1550.19	1.94	1334.56	1.99	1411.39	1.61	1146.3	2.62	1338.54	1.79	909.64	1.2
80	581.06	35.24	676.42	34.72	935.67	22.59	1683.23	20.85	2262.11	24.92	1972.38	24.36	1151.22	18.91	700.21	38.78	1575.11	23.9	1953.65	23.8
81	452.65	31.01	542.86	28.34	744.86	28.05	1618.14	17.94	1687.75	16.3	1351.79	25.96	782.98	24.34	526.61	31.57	455.39	28.25	829.85	30.11
82	445.96	44.56	572.2	67.97	677.7	37.92	1383.99	29.48	1870.87	27.56	1582.07	32.46	1464.14	25.21	1087.36	36.34	2288.68	30.84	2349.41	30.61
83	719.37	41.93	924.96	53.84	1008.08	36.99	1957.23	27.13	2311.08	28.72	1815.95	63.08	1485.97	80.63	1081.37	53.95	2605.83	35.91	2820.38	35.97
84	429.69	20.24	632.35	18.48	878.01	11.1	1624.8	9.88	2147.03	11.44	1929.84	11.57	1663.61	8.97	1112.79	16.95	1930.48	13.92	1810.53	14.72
85	440.52	38.88	503.3	38	704.56	26.6	1591.85	18.62	1860.55	19.07	1370.97	23.61	1080.08	17.7	908.6	30.74	1705.62	32.95	1726.07	34.68
86	474.19	45.62	589.71	45.7	687.53	32.91	1425.92	25.11	1684.93	26.73	1339.88	35.13	1068.56	30.92	772.8	49.26	1839.49	37.24	1974.04	38.88
87	412.43	39.51	529.63	46.08	682.54	23.26	1214.08	19.94	1577.08	21.9	1421.8	22.82	1093.5	20.45	719.97	34.17	1679.15	27.04	1810.44	26.45
88	464.74	38.38	562.29	35.08	652.15	26.97	1643.71	17.5	2116.97	18.9	1475.24	26.56	1147.32	20.74	843.4	30.12	1776.58	25.05	1865.33	25.92
89	727.79	65.56	1158.33	55.49	1305.72	38.5	2792.84	26.03	3337.07	28.32	2553.38	37.37	2046.16	32.48	1284.75	42.82	3976.53	34.35	4589.9	33.95
90	597.53	52.3	796.58	73.54	956.93	38.56	2060.69	25.95	2508.73	24.06	1974.32	29.94	1486.1	25.33	953.86	36.42	2604.8	32.03	2909.28	32.8
91	390	69.84	445.96	55.19	955.04	23.22	2038.33	19.65	2664.63	25.23	2161.37	56.93	1327.85	94.28	876.73	79.02	2280.8	42.73	2487.79	29.49
92	829.17	62.01	1075.45	65.14	1220.21	41.79	2506.76	28.76	2979.08	29.85	2287.02	60.82	1803.08	78.1	1473.34	52.97	3780.25	35.35	4156	35.76
93	571.95	53.38	801.73	49.56	915.82	35.01	1899.15	26.08	2215.93	28.17	1800.28	35.58	1336.01	30.66	981.95	43.11	2274.81	37.91	2538.02	38.5
94	372.91	64.08	338.24	74.11	1099.57	94.02	2018.87	72.98	2313.16	27.07	1842.23	27.65	1026.24	18.3	500.35	32.21	469.6	17.28	400.8	10.41
95	531.23	47.61	839.04	44.1	847.56	34.53	1994.4	26.39	2438.31	27.61	1618.69	34.79	1616.69	29.91	1217.79	35.24	1588.18	45.4	2028.59	53.02
96	432.71	26.25	528.33	25.16	653.76	24.93	1425.97	18.88	1845.72	18.46	1549.03	21.3	1273.84	16.42	955.62	24.48	1685.38	21.15	1732.66	22.39
97	598.26	50.39	801.99	49.45	1040.5	34.15	2074.76	26.18	2541.18	28.11	2112.91	33.76	1712.37	29.72	1146.07	41.36	2436.7	35.98	2608.04	36.48
98	275.79	54.87	303.59	46.88	459.55	21.72	895.03	17.05	1214.79	20.51	1053.9	53.51	785.93	81.87	641.41	43.68	879.55	37.32	762.35	45.5
99	11.69	50	221.73	44.95	401.19	28.15	894.52	20.96	1226.37	21.76	1003.86	52.94	912.21	86.11	717.6	78.37	1353.08	52.47	1333.67	35.49
100	511.95	35.52	706.29	33.88	810.72	24.98	1603	18.34	2087.02	19.68	1770.51	24.1	2448.02	20.47	2053.36	24.24	3513.95	22.57	2796.92	23.86
101	532.75	49.72	686.06	46.1	874.64	33.29	1894.2	24.97	2417.77	27.12	1921.23	32.5	1500.42	27.57	1138.09	39.51	2081.35	35.73	2128.28	36.38
102	288.19	33.56	406.42	32.53	550.23	18.43	1030.01	15.96	1325.63	17.92	1153.58	18.91	934.76	16.1	669.06	27.81	1092.66	38.77	1020.19	46.9
103	456.09	48.5	631.18	46.08	665.14	34.81	1414.38	24.31	1733.89	25.83	1374.04	35.23	1700	29.58	1553.64	32.44	2646.14	31.73	2146.29	34.07
104	665	45.2	919.02	55.44	1055.08	34.77	2119.78	24.75	2590.46	26.01	2068.54	59.45	1824.96	76.34	1529	47.74	3258.95	32.94	3353.22	33.72
105	361.05	47.09	475.97	68.4	569.86	29.53	1084.1	16.75	1491.03	13.59	1262.39	51.61	1201.35	70.24	960.45	39.3	1530.25	15.24	1373.7	15.39
106	116.65	44.25	183.25	41.83	184.56	29.4	343.57	21.48	381.72	21.3	329.88	28.39	286.84	27.33	216.45	37.16	437.2	32.5	481.48	32.84
107	316.87	50.16	478.88	47.08	544.73	34.43	1034.42	26.11	1107.22	28.86	867.21	59.37	732.2	75.49	614.67	56.73	1244.88	38.05	1307.22	37.44
108	241.07	25.53	366.44	22.07	433.66	16.28	801.48	12.61	980.21	12.8	856.31	16.71	809.33	14.66	623.48	18.31	951.11	17.58	875.87	19.41
109	179.35	30.48	302.2	26.72	421.51	14.53	705.56	12.59	914.48	15.26	828.41	16.04	699.1	13.78	475.23	20.43	794.76	15.87	736.67	15.68
110	71.48	28.57	60.41	35.78	117.61	21.61	318.69	14.44	421.57	14.81	280.45	18.81	242.21	13.84	245.92	25.58	294.82	27.14	227.49	31.35
111	268.94	49.13	347.39	55.58	416.19	32.49	863.52	23.75	1023.71	24.35	817.85	31.93	733.98	27.9	627.37	37.6	1008.1	33.25	987.71	34.58
112	255.5	61.88	342.65	79.83	409.96	42.02	887.65	28.13	1033.05	26.12	788.69	35.88	710.84	29.24	649	38.88	1015.67	35.58	969.89	35.27
113	196.53	26.98	291.89	22.4	303.83	19.18	607.42	14.15	739.39	15.05	633.36	19.04	424.44	14.83	214.94	22.87	467.59	39.75	604.71	38.43
114	290.13	55.25	384.37	46.1	420.66	29.73	903.26	20.31	1059.36	22	818.26	38.28	614.23	49.15	470.49	72.99	1151.18	47.67	1358.24	39.1
115	255.62	98.3	193.09	91.09	336.37	24.74	1013.94	17.95	1602.51	19.89	1301.32	30.94	1251.22	45.46	955.46	72.12	1796.46	49.33	1738.91	32.71
116	320.79	35.1	399.22	47.11	486.23	24.81	927.71	20.27	1120.41	21.16	935.72	23.59	818.91	20.75	671.79	32.34	1221.27	31.19	1192.96	32.23
117	221.65	28.03	317.72	61.87	298.63	33.37	653.45	17.95	800.83	14.73	648.53	21.01	771.91	16.92	714.07	20.38	1120.63	19.53	993.53	20.63
118	213.88	39.7	338.83	30.67	354.63	20.44	682.8	13.94	741.66	14.33	590.7	30.86	474.89	44.15	358.43	71.06	860.6	41.15	1011.63	31.84
119	223.41	32	372.59	29.21	450.62	15.65	872.93	12.68	1042.06	14.25	919.25	16.4	892.75	14.46	661.11	23.03	1150.88	21.03	1075.15	21.28
120	280.59	38.63	449.05	32.42	448.55	26.76	936.92	17.42	1024.55	17.15	658.33	24.39	934.7	20.96	850.02	25.01	1080.09	23.88	1233.35	24.91
121	255.93	52.44	345.88	41.4	350.43	29.1	673.09	19.63	803.72	21.01	683.74	25.37	689.97	19.78	564.28	26.34	1106.33	26.68	1115.12	28.01
122	245.34	51.42	448.9	49.78	453.29	38.68	840.77	28.76	895.58	29.94	736.86	38.26	729.01	35.34	545.68	43.85	1398.78	37.87	1505.54	36.22
123	241.48	46.48	268.78	48.26	272.21	26.82	654.38	13.66	759.24	13.3	543.09	20.47	561.16	15.9	497.5	20.75	701.82	20.55	625.61	22.5
124	241.74	41.99	298.35	38.97	351.68	26.6	699.83	21.14	813.33	22.62	663.48	23.46	571.45	18.32	464.62	36.24	763.61	34.83	742.45	34.4
125	228.15	57.67	389.39	76.07	273.74	74.17	621.24	31.08	770.74	24.83	650.4	38.66	468.54	44.53	315.9	71.97	873.56	46.52	1077.3	42.02
126	234.14	38.06	322.59	34.47	375.2	24.2	740.39	19.07	878.22	20.38	756.05	23.03	728.97	19.36	579.3	29.93	958.25	25.53	898.95	24.43
127	158.35	41.74	300.99	39.08	361.09	26.17	645.76	21.16	721.26	23.32	617.29	30.2	559.54	31.06	452.79	37.71	848.12	32.95	859.48	32.26
128	117.81	63.55	227.28	62.15	317.77	28.82	561.44	23.86	607.01	23.96	520.93	51.42	371.75	80.25	309.19	51.18	551.31	32.1	569.2	31.71
129	143.71	52.38	260.05	53.12	313.21	33.93	546.88	29.45	645.48	32.31	572.93	34.75	430.77	32.18	244.31	49.25	625.44	38.57	709.38	36.67
130	129.45	53.68	244.46	48.65	264.51	29.09	526.99	17.25	711.35	15.39	590.68	21.12	551.22	18.26	337.25	21.01	642.27	18.47	646.88	20.1
131	199.03	45.88	308.26	43.21	348.38	33.4	774.61	24	937.38	25.46	713.4	36.03	637.1	32.37	483.7	39.64	923.86	36.7	943.84	36.85
132	206.1	55.58	323.75	78.61	315.43	37.51	934.52	18.83	1089.07	15.19	747.68	23.16	626.53	19.01	416.82	25.06	286.22	27.32	483.74	17.53
133	259.47	40.82	335.12	37.23	635.69	22.02	1337.48	17.76	1716.58	19.56	1372.89	21.02	859.48	16.21	577.45	31.83	956.02	29.01	963.75	29.61
134	340.73	36.5	498.58	38.67	570.51	20.23	1310.79	12.8	1520.34	11.64	1103.09	23.26	832.11	33.42	557.3	68.23	1104.46	41.08	1225.53	30
135	195.41	38.35	236.87	33.77	533.11	21.69	1124.88	18.1	1380.6	19.36	1155.27	19.51	835.97	14.69	628.53	31.03	807.09	27.06	673.62	27.41
136	162.24	52.97	142.27	49.77	253.3	34.46	760.5	21.34	908.21	22.19	531.9	33.38	420.25	28.11	434.45	47.67	538.2	39.07	509.63	39.4
137	111.21	46.47	109.67	48.15	239.51	32.29	698.52	21.47	796.06	21.66	500.25	29.91	323.44	23.32	303.93	40.1	396.65	38.14	444.29	40.21
138	260	67.5	286.44	66.23	392.26	37.97	1103.11	23.88	1268.16	25.25	787.32	40.05	474.53	39.38	432.65	67.12	650.64	58.57	713.35	51.35
139	197.32	27.9	233.5	37.81	521.56	16.97	1116.91	13.68	1333	15.03	1099.31	16	741.36	12.24	465.6	28.32	704.81	24.6	688.26	24.39
140	288.27	65.75	349.51	78.86	421.43	43.59	1150.3	24.75	1379.85	24.89	879.34	41.5	546.6	41.24	427.17	63.09	830.16	51.22	999.51	45.98
141	296.92	52.22	331.17	68.9	448.15	33.91	1144.43	20.14	1373.77	19.12	926.7	55.98	688.46	79.47	569.85	45.12	914.07	23.85	913.77	23.47
142	299.22	44	414.64	39.3	487	28.44	1158.75	19.13	1337.35	20.79	758.02	28.24	790.07	21.33	624.98	28.53	813.62	28	994.31	32.35
143	163.94	40.31	178.88	37.42	417.75	30.74	961.82	22.84	1354.73	24.21	1008.47	28.46	472.85	22.12	300.42	39.14	342.09	36.5	378.39	35.47
144	127.97	54.77	155.21	52.84	202.99	35.75	612.04	22.66	725.73	24.48	443.26	57.57	288.9	78.22	281.59	50.18	472.98	34.82	479.04	34.97
145	321.54	55.1	466.43	62.79	522.23	41.18	919.84	30.85	1056.26	30.18	865.91	36.41	719.98	33.43	566.56	45.34	1393.79	42.86	1536.89	42.97
146	310.16	58.62	396.42	56.7	427.65	39.92	938.36	28.1	976.57	30.39	566.19	67	569.06	82.66	593.28	58.33	874.01	47.33	1178.43	47.09
147	202.94	39.34	248.55	44.5	530.91	90.37	971.25	69.37	1036.41	19.86	846.36	20.01	559.95	15.62	413.27	33.05	664.18	30.92	653.61	32.91
148	250.91	29.35	316.6	58.04	347.3	31.19	894.51	19.05	1041.97	16.48	744.8	27.23	494.04	25.46	394.81	51.13	214.27	29.7	182.63	31.92
149	193.38	56.48	214.56	59.52	584.5	92.15	1201.02	66.17	1299.67	24.45	977.05	61.8	548.69	94.13	374.98	54.84	609.96	45.84	626.75	45.27
150	166.5	62.14	175.55	52.89	288.13	31.96	769.5	22.29	914.8	24.13	619.89	33.7	327.38	28	242.04	59.05	390.36	53.12	468.16	51.82
151	94.45	45.9	70.85	48.29	196.01	29.23	706.86	17.26	842.13	18.01	500.97	27.01	314.78	21.85	228.44	40.99	246.93	40.42	233.81	42.35
152	206.02	49.36	205.87	46.38	299.1	22.58	768.71	18.95	983.63	21.61	850.14	22.01	537.17	17.21	343.81	37.79	464.48	33.62	472.91	34.28
153	140.69	7.66	233.69	20.71	262.34	13.23	599.36	7.84	767.63	6.19	592.24	10.03	644.82	8.56	492.12	10.13	751.92	7.75	657.48	7.58
154	205.98	48.44	281.25	72.59	255.05	45.18	566.33	23.07	658.35	22.01	480.62	58.97	437.95	74.34	297.23	60.13	954.58	26.71	1222.94	26.28
155	237.21	58.68	273.34	77.76	435.28	86.18	1013.16	43.97	1162.81	21.15	681.92	39	457.88	49.55	434.09	38.42	844	27.44	866.18	28.35
156	89.88	25.13	193.46	38.43	354.28	80.95	742.03	48.62	697.02	20.05	433.23	55.69	292	79.66	238.71	48.26	402.08	23.58	402.56	23.84
157	42.4	30.86	47.17	25.17	103.21	17.88	274.06	11.07	311.46	11.3	215.44	15.53	152.15	12.58	110.99	26.2	117.16	26.01	113.74	22.07
158	357.72	35.49	561.01	33.74	627.17	27.88	1542.64	18.06	1711.72	19.03	1048.91	27.68	853	23.36	610.8	28.98	1226.14	35.09	1212.08	39.29
159	382.07	51.22	382.84	49.69	527.02	35.26	1700.1	19.77	1956.82	21.07	1068.09	34.62	752.5	29.95	551.4	51.33	882.8	56.5	855.53	59.09
160	175.87	27.74	152.5	25.88	352.33	28.17	2048.66	13.59	2377	14.68	961.64	26.04	571.52	19.24	187.49	43.88	393.1	48.04	408.25	49.72
161	100.17	88	97.34	79.16	410.04	28.71	1891.48	14.77	2359.01	15.7	1163.44	23.9	590.3	16.38	204.68	40.66	299.15	42.82	411.21	44.51
162	50.81	38.77	58.09	56.36	112.41	84.8	197.75	62.49	219.44	7.78	176.77	7.94	100.98	6.47	69.8	12.2	44.69	8.26	40.58	3.94
163	21.41	46.34	31.41	25	43.8	7.81	76.85	4.73	138.13	6.77	122.84	6.07	65.98	4.83	36.42	13.18	38.51	10.41	40.72	2.89

## Sheet: S1.3 File
S1.3 File. Information about the outputs provided by the script. This table provides detailed descriptions for each header, including the column number when opened in an Excel file, the definition of the header, and the formula (if applicable). File "final_table.txt" is a table with information recovered about the sample. File "haplogrep_format.txt" is an HSD file formatted for upload to the Hapl…
OUTPUT FILE	HEADER	COLUMN IN EXCEL FILE	DEFINITION	FORMULA
final_table.txt	ID	A	Name of the sample
	Total_reads	B	Number of reads in the initial FASTQ file obtained from the sequencer
	Duplication_rate	C	Percentage of duplicated reads
	Useful_reads	D	Number of mapped reads with a minimum quality of 30
	Percentage_of_useful_reads	E	Percentage of mapped reads with a minimum quality of 30	Useful reads / Initial reads * 100
	Mean_depth_coverage	F	Mean depth coverage of the sample
	Mean_mapping_quality	G	Mean mapping quality of the sample
	Damaged_useful_reads	H	Number of mapped reads with a minimum quality of 30 and post-mortem molecular damage according to PMDtools (PMDS=1)
	Percentage_of_Damaged_reads	I	Percentage of mapped reads with a minimum quality of 30 and post-mortem molecular damage according to PMDtools (PMDS=1)	Damaged useful reads / Useful reads * 100
	Mixed_bases	J	Number of positions with mixed bases in percentages between 30% and 70%
	Haplogroup	K	Haplogroup determined by Haplogrep2 v2.4.0
	Quality	L	Quality of the haplogroup determined by Haplogrep2 v2.4.0
	Percentage_of_NCR_recovered	M	Percentage of the non-coding region recovered with the chosen depth coverage (default 10)
	Range	N	Range of positions that presented the chosen depth coverage (default 10)
	Haplotype	O	Positions different from the reference sequence in forensic format
haplogrep_format.txt	Sample	A	Name of the sample
	Range	B	Range of positions with the chosen depth coverage (default 10)
	?	C	Unknown haplogroup
	Haplotype	D	Positions different from the reference sequence in forensic format
base_mix_depthcov-10.txt	Sample	A	Name of the sample
	Position	B	Position with mixed bases
	Alternative_base	C	Base that is different to the reference base in that position
	N_total	D	Number of occurrences of that position
	N_alternative	E	Number of occurrences of the base different from the reference sequence
	Percentage	F	Percentage of the alternative base
